# Supplementary material for: The Association Between High Birth Weight and Long-Term Outcomes—Implications for Assisted Reproductive Technologies: A Systematic Review and Meta-Analysis
Source: Front Pediatr. 2021 Jun 23;9:675775. doi: 10.3389/fped.2021.675775 (PMC8260985; doi:10.3389/fped.2021.675775)
Supplement: Supplementary file 1 [file Data_Sheet_1.zip]

Archive with 26 entries (26 files):
- Supplement Table 2.2.  Excluded Finland_hl och vsa 200918_ 201003AN., A╠èM 210220.docx
- __MACOSX/._Supplement Table 2.2.  Excluded Finland_hl och vsa 200918_ 201003AN., A╠èM 210220.docx
- Supplement Table 3.2. Robins eye_ Finland_hl och vsa 200918,  A╠èM 210220.docx
- __MACOSX/._Supplement Table 3.2. Robins eye_ Finland_hl och vsa 200918,  A╠èM 210220.docx
- Supplementary Table 2.1. excluded studies cancer, A╠èM 210207,210220.docx
- __MACOSX/._Supplementary Table 2.1. excluded studies cancer, A╠èM 210207,210220.docx
- Supplementary Table 2.3. Excluded studies_Cardiovascular, A╠èMN 210220.docx
- __MACOSX/._Supplementary Table 2.3. Excluded studies_Cardiovascular, A╠èMN 210220.docx
- Supplementary Table 2.4 excluded studies diabetes A╠èM210220.docx
- __MACOSX/._Supplementary Table 2.4 excluded studies diabetes A╠èM210220.docx
- Supplementary Table 3 4 Quality assessment .nan.lbr.21.09.20, CB 200922, 200924 CBA╠èM, 210220 A╠èM.docx
- __MACOSX/._Supplementary Table 3 4 Quality assessment .nan.lbr.21.09.20, CB 200922, 200924 CBA╠èM, 210220 A╠èM.docx
- Supplementary Table 3.1 Bias assessment cancer, A╠èM 210220 .docx, 210526.docx
- __MACOSX/._Supplementary Table 3.1 Bias assessment cancer, A╠èM 210220 .docx, 210526.docx
- Supplementary Table 3.3 Bias assessment Cardiovascular .docx
- __MACOSX/._Supplementary Table 3.3 Bias assessment Cardiovascular .docx
- Supplementary Table 4. AMSTAR Systematic reviews, A╠èM 210220 .docx
- __MACOSX/._Supplementary Table 4. AMSTAR Systematic reviews, A╠èM 210220 .docx
- Supplementary Table I 4  Included studies diab 15.09.20.LBR_NBO, CB 201102.A╠èM 210220 docx.docx
- __MACOSX/._Supplementary Table I 4  Included studies diab 15.09.20.LBR_NBO, CB 201102.A╠èM 210220 docx.docx
- Supplementary Table I.1. Included studies LGA and Cancer 210207, 210220A╠èM.docx, 210516.docx
- __MACOSX/._Supplementary Table I.1. Included studies LGA and Cancer 210207, 210220A╠èM.docx, 210516.docx
- Supplementary Table I.2.  Included studies psychiatry  210207 A╠èM,210220.docx
- __MACOSX/._Supplementary Table I.2.  Included studies psychiatry  210207 A╠èM,210220.docx
- Supplementary Table I.3. Included studies Cardiovascular,210220A╠èM.docx
- __MACOSX/._Supplementary Table I.3. Included studies Cardiovascular,210220A╠èM.docx
